# Supplementary material for: A New Stereoselective Approach to the Substitution of Allyl Hydroxy Group in para-Mentha-1,2-diol in the Search for New Antiparkinsonian Agents
Source: Molecules. 2023 Oct 27;28(21):7303. doi: 10.3390/molecules28217303 (PMC10650740; doi:10.3390/molecules28217303)
Supplement: Supplementary file 1 [file molecules-28-07303-s001.zip]

Archive with 1 entries (1 files):
- molecules-2636538-supplementary.pdf
